# Supplementary material for: Increased Connexin36 Phosphorylation in AII Amacrine Cell Coupling of the Mouse Myopic Retina
Source: Front Cell Neurosci. 2020 Jun 1;14:124. doi: 10.3389/fncel.2020.00124 (PMC7278884; doi:10.3389/fncel.2020.00124)
Supplement: TABLE S1 — Details of gene expression of leading edge subset genes involved in gap junction and dopamine pathways. [file Table_1.XLSX]

## Sheet: Sheet1
Detail gene expression of leading edge subset involved in gap junction pathway
Symbol	Expression In Fellow	Expression In Treat	Expressed Cell Percent In Fellow	Expressed Cell Percent In Treat
Tuba4a	82.0477	58.7858	0.177033	0.145907
Gjd2	841.178	801.174	0.803828	0.765125
Plcb4	114.672	76.8324	0.22488	0.160142
Src	28.1911	16.0827	0.0717703	0.0320285
Gnas	1067.71	919.836	0.894737	0.83274
Raf1	98.5039	87.9882	0.215311	0.16726
Prkcb	102.177	67.6344	0.210526	0.149466
Mapk3	83.5036	64.0819	0.162679	0.13879
Hras	78.3222	70.8849	0.196172	0.153025
Gna11	81.9815	68.9338	0.172249	0.149466
Pdgfd	50.4725	36.9595	0.114833	0.0925267
Prkca	41.3814	27.8359	0.0909091	0.0604982
Csnk1d	43.4191	23.357	0.100478	0.0533808
Adcy2	8.86857	0.689808	0.0143541	0.00355872
Sos2	24.3409	11.4293	0.0669856	0.0284698
Adcy5	98.3372	79.9817	0.215311	0.142349
Tubb4a	261.949	218.434	0.449761	0.362989
Sos1	20.7667	9.28171	0.0478469	0.0284698
Gnaq	45.5202	37.1818	0.119617	0.0960854
Adrb1	70.5508	38.7781	0.15311	0.0960854
Detail gene expression of leading edge subset involved in dopamine pathway
Symbol	Expression In Fellow	Expression In Treat	Expressed Cell Percent In Fellow	Expressed Cell Percent In Treat
Creb1	45.8542	32.3914	0.105263	0.0782918
Kcnj9	82.4687	68.3818	0.186603	0.135231
Akt3	11.6147	8.20246	0.0334928	0.0142349
Cacna1b	18.9995	12.2153	0.0430622	0.0320285
Scn1a	242.731	218.922	0.430622	0.359431
Atf2	51.8803	39.6457	0.114833	0.0960854
Plcb4	114.672	76.8324	0.22488	0.160142
Gnas	1067.71	919.836	0.894737	0.83274
Maoa	19.545	5.20437	0.0287081	0.0106762
Gria3	263.985	208.367	0.454545	0.33452
Gria2	531.688	486.794	0.669856	0.619217
Camk2d	239.856	180.456	0.416268	0.313167
Ppp1cb	185.695	140.33	0.344498	0.288256
Gng11	6.51245	2.86153	0.0191388	0.00711744
Itpr1	120.274	103.716	0.220096	0.202847
Gnb3	115.806	78.5012	0.186603	0.160142
Akt2	25.0458	14.8011	0.0526316	0.0355872
Prkcb	102.177	67.6344	0.210526	0.149466
Kif5a	44.4608	37.7472	0.105263	0.0818505
Gng2	2.77201	1	0.00956938	0
Cacna1d	54.2312	26.8833	0.114833	0.0604982
Gria4	110.899	90.1478	0.23445	0.174377
Kcnj5	50.1182	35.3818	0.119617	0.0782918
Gnb5	3.97822	1	0.00956938	0
Ppp2r3a	31.9036	17.6705	0.0717703	0.0391459
Mapk9	42.5047	29.2621	0.0861244	0.0604982
Ppp2ca	239.225	222.791	0.425837	0.405694
Gria1	9.11119	2.38067	0.0239234	0.00711744
Prkca	41.3814	27.8359	0.0909091	0.0604982
Ppp2r5e	53.8519	42.9335	0.124402	0.088968
Fos	63.6908	56.7777	0.143541	0.120996
Ppp2r5c	40.7224	29.598	0.0956938	0.0711744
Atf4	92.6761	78.5995	0.215311	0.153025
Mapk11	15.4078	5.85897	0.0382775	0.0142349
Adcy5	98.3372	79.9817	0.215311	0.142349
Atf6b	69.9449	42.4436	0.143541	0.0996441
Kif5b	214.542	190.943	0.38756	0.370107
Gnaq	45.5202	37.1818	0.119617	0.0960854
